# Supplementary material for: Effect of Milk Origin and Seasonality of Yogurt Acid Whey on Antioxidant Activity before and after In Vitro Gastrointestinal Digestion
Source: Antioxidants (Basel). 2023 Dec 18;12(12):2130. doi: 10.3390/antiox12122130 (PMC10740864; doi:10.3390/antiox12122130)
Supplement: Supplementary file 1 [file antioxidants-12-02130-s001.zip]

Archive with 1 entries (1 files):
- antioxidants-2711596-supplementary.pdf
